# Supplementary material for: Salt-Free Pickling with Sulfonic Acid as an Approach to Cleaner Leather Processing
Source: Materials (Basel). 2026 Jan 24;19(3):471. doi: 10.3390/ma19030471 (PMC12898438; doi:10.3390/ma19030471)
Supplement: Supplementary file 1 [file materials-19-00471-s001.zip]

Archive with 1 entries (1 files):
- materials-4054596-supplementary.pdf
